# Supplementary material for: Occurrence and Genetic Diversity of Trichomonas gallinae in Captive Synanthropic Birds in Southeastern Brazil
Source: Pathogens. 2026 Apr 16;15(4):428. doi: 10.3390/pathogens15040428 (PMC13119051; doi:10.3390/pathogens15040428)
Supplement: Supplementary file 1 [file pathogens-15-00428-s001.zip]

Archive with 3 entries (3 files):
- Table S1 and Table S2 .pdf
- Video S1.mp4
- Video S2.mp4
